# Supplementary material for: Impact of the COVID-19 Pandemic on Pediatric Emergency Medicine: A Systematic Review
Source: Medicina (Kaunas). 2022 Aug 17;58(8):1112. doi: 10.3390/medicina58081112 (PMC9413323; doi:10.3390/medicina58081112)
Supplement: Supplementary file 1 [file medicina-58-01112-s001.zip]

Archive with 2 entries (2 files):
- Supplementary file S1.xlsx
- Supplementary file S2.pdf
