# Supplementary material for: Impact of the COVID-19 Pandemic on Pediatric Emergency Medicine: A Systematic Review
Source: Medicina (Kaunas). 2022 Aug 17;58(8):1112. doi: 10.3390/medicina58081112 (PMC9413323; doi:10.3390/medicina58081112)
Supplement: Supplementary file 1 [file medicina-58-01112-s001.zip › Supplementary file S1.xlsx]

## Sheet: Sheet1
	1	reduction in ED volume (in all catatory), Rome:high/low acuity decrease, Palidoro: high acuity increase	admission rate increase, relative rate for hospitalization doubled	decrease in repsiratory s/s	increase in ambulance trasnport (=129%)	no increase in complicated appendicitis and complicated DM	increased child abuse
	2	reduction in ED presensation (but proportion delince same for each dieasse type, across all age and catarory)	hospitalization incrased		drop in all medical consultation	accident decrease (burn and trauma)
	3	ED volume below forecast	overall admisssion rate lower, ICU admission remained same (only lower in December)	healthcare utilization for URI to be below forecasted rates	unchanged ED visit for depressive disorder	healthcare utilization for truama to be below forecasted rates
	4	reduced ER visit		reduction in air communicable disease		decease visits for accidents, but
	5	ED volume decrease but disease acuityincrease in those who came to ER	ward increase and ICU increase		decrease in mental health concern	decrease in trauma in majority of ED visits	72hr revisit reduced
	6	ED volume decrease (after school open number increase but not to previouls level)	admission % increase				transport by ambulance or helicopter more urgency (sick) but decrease in number
	7	low acuity decreased the most,high acuity slight increase	absolute admission decrease, ICU same		89% decrease inchild abuse or maltreatment (didn’t seek help);		100% incerase in suicide ideation, suidice attempt, self injury. BUT overall decrease in psychi disorder
	8	ED visit decline, green code decrease, yellow code increase	admission rate increase	infecitous dieases decrased,	high mental health diagnosed	domestice accident increase due to locked indoor (minor wound, ingestion/inhale forgien body, and burns) (NON TRAUMA)	relative increase in child with trauma (home injury)	no child abuse
	9	ED visit drop	admission rate drop, ICU remain the same	communicable dz ->decreasaed most		burn and minor wound increase (due to stay home more) (NON TRUMA)	accident visits decreasaed	more neonate brought to hospital for feeding problem
	10	ED volume reduction, no change in acuity	almost no change in (mininal variation in) admisssion rate				study diseases by rank, different than others
	11	ED volume drop (diagnosis distribution remained same)	admission rate increased, ICU same 2in 2019, 2 in2020.	communicable and non communicable both dereased		intoxication or injury decreased (but didn’t specify which injury)
	12	low acuity decrease, ED visit decrease	ICU admission remain stable	infection related decreased more (communicable dz)		trauma related diagnossi decreased	increased child abuse	number of procedure decreased
	13	ED visit decline (adult and pediatric)		communicable dz decreased		"injury" decreased (seen on table 1) arm fracture,head open wound		drop in true emergency: appendicitis, sepsis, intussusceoption
	14	ED volume decrease, more in less urgent	admissino and ICU increased (only 0.4%)	communibacle dz decrase	mental disease decreased,but lesser degree	trauma decrease in a lesser degree	decrease child abuse to a lesser degree
	15	ED volume decline	increased likelihood of admission			trauma patient decreased
	16	non urgent decrease more	hospitalization rate increase			home injury increase (trauma increase in younger age)
	17	low acuity decreased most	admission rate incrase	communicable dz decreased		trauma decreased	telephone advice line doubled volume
	18	low acuity decrease more(ED admission decreased)		communicabledz decrease		trauma (surgey) decreased
	19	ED visit decline	hospitalization decrased	infectious disease decrease more evident		home accident decreased	telemedicine
	20	low acuity decrased most	admission decreased		behavioral health declince	fracture (truama) decreased	telemedicine
	21	ED decline	rate of hospitalization increased				telemedicne
	22	ED decline	ward admission decrease ICU decrease, slightly	communicable decrease	psychological intervention increased		telemedicine	decrease in referral	more child abuse, AHT (SDH)
	23	ED decline for child with medical complexity	no greater need for ICU admission admission increase				telemedicine
	24	ED decline	admission decreased	communicable decrease
	25	all 5 hospitals decreased ED volume (singapore 33%, Paris 73%, Boston 66%, Seattole 59%) no mention of Australia	admission rate decrased for all 5	decreased admission and ICU (except Paris 2% increase in ICU)
